# Supplementary material for: Development and Assessment of Innovative High-Fidelity Simulation Vaccination Course Integrating Emergency Cases for Pharmacy Undergraduates—A Randomized Controlled Study
Source: Vaccines (Basel). 2023 Jan 31;11(2):324. doi: 10.3390/vaccines11020324 (PMC9967866; doi:10.3390/vaccines11020324)
Supplement: Supplementary file 1 [file vaccines-11-00324-s001.zip]

Archive with 1 entries (1 files):
- vaccines-2160883-supplementary.pdf
